# Supplementary material for: Aberrant Multimodal Connectivity Pattern Involved in Default Mode Network and Limbic Network in Amyotrophic Lateral Sclerosis
Source: Brain Sci. 2023 May 15;13(5):803. doi: 10.3390/brainsci13050803 (PMC10216573; doi:10.3390/brainsci13050803)
Supplement: Supplementary file 1 [file brainsci-13-00803-s001.zip]

Archive with 1 entries (1 files):
- brainsci-2301411-supplementary.docx
